# Supplementary material for: The Dynamic Change in Plasma Epstein–Barr Virus DNA Load over a Long-Term Follow-Up Period Predicts Prognosis in Nasopharyngeal Carcinoma
Source: Viruses. 2022 Dec 25;15(1):66. doi: 10.3390/v15010066 (PMC9865665; doi:10.3390/v15010066)
Supplement: Supplementary file 1 [file viruses-15-00066-s001.zip]

Archive with 1 entries (1 files):
- viruses-2046698-supplementary.pdf
